# Supplementary material for: G ATA2 mediates the negative regulation of the prepro-thyrotropin-releasing hormone gene by liganded T3 receptor β2 in the rat hypothalamic paraventricular nucleus
Source: PLoS One. 2020 Nov 17;15(11):e0242380. doi: 10.1371/journal.pone.0242380 (PMC7671546; doi:10.1371/journal.pone.0242380)
Supplement: S1 Table — (XLSX) [file pone.0242380.s002.xlsx]

## Sheet: Fig. 2B
1st		GATA2	CAT	CAT-Ctrl	βgal(1)	βgal(1)-Ctrl	βgal(2)	βgal(2)-Ctrl	βgal-Ctrl mean	CAT-Ctrl/βgal-Ctrl	CAT/βgal mean	rTRH/CMV
	rTRH-CAT	-	2500	2072	0.221	0.1685	0.226	0.1735	0.171	14619.9	12760.6	86.8348
		-	2540	2112	0.339	0.2865	0.232	0.1795	0.233	10901.3
		WT	12700	12272	0.414	0.3615	0.306	0.2535	0.3075	41300.8	45035	306.46
		WT	16801	16373	0.413	0.3605	0.381	0.3285	0.3445	48769.2
		C349A	4278	3850	0.388	0.3355	0.359	0.3065	0.321	13327.1	13607.7	92.5996
		C349A	4354	3926	0.414	0.3615	0.318	0.2655	0.3135	13888.4
	CMV-CAT	-	1394	966	0.141	0.0885	0.129	0.0765	0.0825	16897	14695.2	100
		-	2405	1977	0.241	0.1885	0.249	0.1965	0.1925	12493.5
	Ctrl		428	0	0.055	0.0025	0.05	-0.0025
2nd		GATA2	CAT	CAT-Ctrl	βgal(1)	βgal(1)-Ctrl	βgal(2)	βgal(2)-Ctrl	βgal-Ctrl mean	CAT-Ctrl/βgal-Ctrl	CAT/βgal mean	rTRH/CMV
	rTRH-CAT	-	1667	1395	0.279	0.223	0.277	0.221	0.222	7509.01	7004.21	69.3156
		-	2720	2448	0.527	0.471	0.422	0.366	0.4185	6499.4
		WT	16068	15796	0.615	0.559	0.555	0.499	0.529	30374.3	34209.3	338.545
		WT	18851	18579	0.587	0.531	0.516	0.46	0.4955	38044.4
		C349A	1977	1705	0.346	0.29	0.365	0.309	0.2995	6601	6863.58	67.9239
		C349A	3050	2778	0.471	0.415	0.497	0.441	0.428	7126.17
	CMV-CAT	-	1843	1571	0.257	0.201	0.232	0.176	0.1885	9777.19	10104.8	100
		-	1158	886	0.176	0.12	0.158	0.102	0.111	10432.4
	Ctrl		272	0	0.056	0	0.056	0
3rd		GATA2	CAT	CAT-Ctrl	βgal(1)	βgal(1)-Ctrl	βgal(2)	βgal(2)-Ctrl	βgal-Ctrl mean	CAT-Ctrl/βgal-Ctrl	CAT/βgal mean	rTRH/CMV
	rTRH-CAT	-	818	561	0.204	0.1555	0.168	0.1195	0.1375	5949.09	6528.98	62.2877
		-	1404	1147	0.254	0.2055	0.238	0.1895	0.1975	7108.86
		WT	5253	4996	0.199	0.1505	0.181	0.1325	0.1415	37123.7	41518.2	396.092
		WT	7369	7112	0.215	0.1665	0.203	0.1545	0.1605	45912.8
		C349A	1174	917	0.235	0.1865	0.227	0.1785	0.1825	6432.88	7076.95	67.5154
		C349A	1965	1708	0.299	0.2505	0.307	0.2585	0.2545	7721.02
	CMV-CAT	-	1205	948	0.161	0.1125	0.144	0.0955	0.104	11586.5	10482	100
		-	1702	1445	0.24	0.1915	0.22	0.1715	0.1815	9377.41
	Ctrl		257	0	0.05	0.0015	0.047	-0.0015
1〜3		GATA2	mean	SE
	rTRH-CAT	-	72.8127	7.29871
		WT	347.032	26.2201
		C349A	76.013	8.29414

## Sheet: Fig. 2C
1st		GATA2	CAT	CAT-Ctrl	βgal(1)	βgal(1)-Ctrl	βgal(2)	βgal(2)-Ctrl	βgal-Ctrl mean	CAT-Ctrl/βgal-Ctrl	CAT/βgal mean	rTRH/CMV
	rTRH-CAT FL	-	11198	9021	0.745	0.69	0.666	0.611	0.6505	17214.5	16489.3	13.6161
		-	9561	7384	0.681	0.626	0.642	0.587	0.6065	15764.2
		+	39410	37233	0.4	0.345	0.362	0.307	0.326	120890	126816	104.719
		+	42212	40035	0.395	0.34	0.351	0.296	0.318	132742
	rTRH-CAT Del1	-	8419	6242	0.419	0.364	0.411	0.356	0.36	23386.1	23733.2	19.5978
		-	7489	5312	0.369	0.314	0.363	0.308	0.311	24080.4
		+	28056	25879	0.355	0.3	0.348	0.293	0.2965	94623.9	93508.1	77.2146
		+	28734	26557	0.357	0.302	0.375	0.32	0.311	92392.3
	rTRH-CAT Del2	-	1619	1313	0.24	0.1835	0.229	0.1725	0.178	9095.51	8937.36	1.39669
		-	1690	1384	0.261	0.2045	0.237	0.1805	0.1925	8779.22
		+	7462	7156	0.297	0.2405	0.285	0.2285	0.2345	31820.9	32814.6	82.2458
		+	9348	9042	0.331	0.2745	0.335	0.2785	0.2765	33808.3
	rTRH-CAT Del3	-	1822	-355	0.369	0.314	0.356	0.301	0.3075	5925.2	6233.36	5.14722
		-	1812	-365	0.342	0.287	0.322	0.267	0.277	6541.52
		+	2278	101	0.428	0.373	0.414	0.359	0.366	6224.04	6206.23	5.12482
		+	2299	122	0.415	0.36	0.438	0.383	0.3715	6188.43
	rTRH-CAT Del4	-	1321	-856	0.178	0.123	0.165	0.11	0.1165	11339.1	11751.1	9.70349
		-	1417	-760	0.173	0.118	0.17	0.115	0.1165	12163.1
		+	1389	-788	0.362	0.307	0.361	0.306	0.3065	4531.81	4566.06	3.77044
		+	1502	-675	0.393	0.338	0.37	0.315	0.3265	4600.31
	CMV-CAT	-	11477	9300	0.156	0.101	0.154	0.099	0.1	114770	121102	100
		-	8092	5915	0.117	0.062	0.12	0.065	0.0635	127433
	Ctrl		2177	0	0.054	-0.001	0.056	0.001	0
2nd		GATA2	CAT	CAT-Ctrl	βgal(1)	βgal(1)-Ctrl	βgal(2)	βgal(2)-Ctrl	βgal-Ctrl mean	CAT-Ctrl/βgal-Ctrl	CAT/βgal mean	rTRH/CMV
	rTRH-CAT FL	-	17712	15061	0.584	0.446	0.575	0.437	0.4415	40117.8	37996.9	24.7202
		-	14189	11538	0.556	0.418	0.511	0.373	0.3955	35876.1
		+	58429	55778	0.589	0.451	0.596	0.458	0.4545	128557	128042	83.3019
		+	54773	52122	0.566	0.428	0.569	0.431	0.4295	127527
	rTRH-CAT Del1	-	12732	10081	0.536	0.398	0.542	0.404	0.401	31750.6	31323.4	20.3785
		-	10860	8209	0.49	0.352	0.489	0.351	0.3515	30896.2
		+	37742	35091	0.56	0.422	0.542	0.404	0.413	91385	99830.5	64.948
		+	41199	38548	0.553	0.415	0.484	0.346	0.3805	108276
	rTRH-CAT Del2	-	1351	1050	0.149	0.096	0.141	0.088	0.092	14684.8	15207.3	22.5966
		-	2037	1736	0.188	0.135	0.177	0.124	0.1295	15729.7
		+	9634	9333	0.172	0.119	0.166	0.113	0.116	83051.7	81353.9	120.884
		+	8802	8501	0.166	0.113	0.161	0.108	0.1105	79656.1
	rTRH-CAT Del3	-	2447	-204	0.637	0.499	0.644	0.506	0.5025	4869.65	5212.73	3.39131
		-	2439	-212	0.616	0.478	0.538	0.4	0.439	5555.81
		+	2188	-463	0.58	0.442	0.61	0.472	0.457	4787.75	4993.18	3.24848
		+	2238	-413	0.576	0.438	0.561	0.423	0.4305	5198.61
	rTRH-CAT Del4	-	1681	-970	0.615	0.477	0.577	0.439	0.458	3670.31	3831.9	2.49297
		-	1843	-808	0.612	0.474	0.587	0.449	0.4615	3993.5
		+	1896	-755	0.548	0.41	0.564	0.426	0.418	4535.89	3577.01	2.32714
		+	1169	-1482	0.582	0.444	0.587	0.449	0.4465	2618.14
	CMV-CAT	-	8498	5847	0.165	0.027	0.2	0.062	0.0445	190966	153708	100
		-	8792	6141	0.211	0.073	0.216	0.078	0.0755	116450
	Ctrl		2651	0	0.133	-0.005	0.143	0.005	0
3rd		GATA2	CAT	CAT-Ctrl	βgal(1)	βgal(1)-Ctrl	βgal(2)	βgal(2)-Ctrl	βgal-Ctrl mean	CAT-Ctrl/βgal-Ctrl	CAT/βgal mean	rTRH/CMV
	rTRH-CAT FL	-	2856	2731	0.395	0.2145	0.345	0.1645	0.1895	14411.6	14583.4	20.1175
		-	2626	2501	0.371	0.1905	0.329	0.1485	0.1695	14755.2
		+	14343	14218	0.347	0.1665	0.325	0.1445	0.1555	91434.1	102150	140.914
		+	16547	16422	0.331	0.1505	0.321	0.1405	0.1455	112866
	rTRH-CAT Del1	-	2227	2102	0.368	0.1875	0.371	0.1905	0.189	11121.7	10205.8	14.0787
		-	1695	1570	0.356	0.1755	0.343	0.1625	0.169	9289.94
		+	8788	8663	0.336	0.1555	0.333	0.1525	0.154	56253.2	55975.3	77.2168
		+	8591	8466	0.322	0.1415	0.343	0.1625	0.152	55697.4
	rTRH-CAT Del2	-	648	522	0.265	0.206	0.293	0.234	0.22	2945.45	2874.79	17.1762
		-	816	690	0.36	0.301	0.34	0.281	0.291	2804.12
		+	4113	3987	0.421	0.362	0.422	0.363	0.3625	11346.2	13019.1	77.786
		+	5796	5670	0.441	0.382	0.466	0.407	0.3945	14692
	rTRH-CAT Del3	-	283	158	0.447	0.2665	0.414	0.2335	0.25	632	609.011	0.840118
		-	234	109	0.366	0.1855	0.367	0.1865	0.186	586.022
		+	368	243	0.382	0.2015	0.343	0.1625	0.182	1335.16	1309.59	1.80655
		+	394	269	0.38	0.1995	0.4	0.2195	0.2095	1284.01
	rTRH-CAT Del4	-	222	97	0.375	0.1945	0.392	0.2115	0.203	477.833	404.672	0.558237
		-	216	91	0.441	0.2605	0.469	0.2885	0.2745	331.512
		+	231	106	0.497	0.3165	0.544	0.3635	0.34	311.765	355.882	0.490933
		+	233	108	0.438	0.2575	0.463	0.2825	0.27	400
	CMV-CAT	-	6878	6753	0.281	0.1005	0.256	0.0755	0.088	76738.6	72491.1	100
		-	7973	7848	0.305	0.1245	0.286	0.1055	0.115	68243.5
	Ctrl		125	0	0.19	0.0095	0.171	-0.0095	1.38778e-17
1〜3		GATA2	mean	SE
	rTRH-CAT FL	-	19.4846	3.22104
		+	109.645	16.8126
	rTRH-CAT Del1	-	18.0183	1.98265
		+	73.1265	4.08925
	rTRH-CAT Del2	-	13.7231	6.35875
		+	93.6387	13.6835
	rTRH-CAT Del3	-	3.12622	1.2504
		+	3.39328	0.960634
	rTRH-CAT Del4	-	4.25157	2.78259
		+	2.19617	0.948974

## Sheet: Fig. 3B
1st		GATA2	CAT	CAT-Ctrl	βgal(1)	βgal(1)-Ctrl	βgal(2)	βgal(2)-Ctrl	βgal-Ctrl mean	CAT-Ctrl/βgal-Ctrl	CAT/βgal mean	rTRH/CMV
	rTRH-CAT FL	-	1035	729	0.128	0.0715	0.105	0.0485	0.06	17250	17246	43.2249
		-	1069	763	0.118	0.0615	0.119	0.0625	0.062	17241.9
		+	3328	3022	0.112	0.0555	0.114	0.0575	0.0565	58902.7	65121.5	163.219
		+	3353	3047	0.107	0.0505	0.1	0.0435	0.047	71340.4
	rTRH-CAT M1	-	1210	904	0.138	0.0815	0.134	0.0775	0.0795	15220.1	19803.2	49.6344
		-	1073	767	0.102	0.0455	0.099	0.0425	0.044	24386.4
		+	3470	3164	0.112	0.0555	0.117	0.0605	0.058	59827.6	64027.1	160.476
		+	5117	4811	0.128	0.0715	0.135	0.0785	0.075	68226.7
	rTRH-CAT M2	-	1171	865	0.157	0.1005	0.14	0.0835	0.092	12728.3	12879.5	32.2808
		-	1062	756	0.14	0.0835	0.136	0.0795	0.0815	13030.7
		+	2961	2655	0.242	0.1855	0.217	0.1605	0.173	17115.6	16719.5	41.9054
		+	4391	4085	0.335	0.2785	0.316	0.2595	0.269	16323.4
	rTRH-CAT M3	-	1329	1023	0.154	0.0975	0.144	0.0875	0.0925	14367.6	15913	39.8839
		-	1257	951	0.127	0.0705	0.13	0.0735	0.072	17458.3
		+	2660	2354	0.152	0.0955	0.156	0.0995	0.0975	27282.1	28152.9	70.5618
		+	4281	3975	0.201	0.1445	0.207	0.1505	0.1475	29023.7
	CMV-CAT	-	5092	4786	0.2	0.1435	0.184	0.1275	0.1355	37579.3	39898.2	100
		-	5446	5140	0.19	0.1335	0.181	0.1245	0.129	42217.1
	Ctrl		306	0	0.056	-0.0005	0.057	0.0005	0
2nd		GATA2	CAT	CAT-Ctrl	βgal(1)	βgal(1)-Ctrl	βgal(2)	βgal(2)-Ctrl	βgal-Ctrl mean	CAT-Ctrl/βgal-Ctrl	CAT/βgal mean	rTRH/CMV
	rTRH-CAT FL	-	617	316	0.152	0.099	0.143	0.09	0.0945	6529.1	9093.82	13.5126
		-	1434	1133	0.184	0.131	0.168	0.115	0.123	11658.5
		+	10127	9826	0.159	0.106	0.144	0.091	0.0985	102812	102701	152.605
		+	10772	10471	0.159	0.106	0.157	0.104	0.105	102590
	rTRH-CAT M1	-	947	646	0.169	0.116	0.171	0.118	0.117	8094.02	8003.8	11.8929
		-	1282	981	0.223	0.17	0.207	0.154	0.162	7913.58
		+	8390	8089	0.177	0.124	0.175	0.122	0.123	68211.4	75390.2	112.023
		+	10156	9855	0.183	0.13	0.169	0.116	0.123	82569.1
	rTRH-CAT M2	-	653	352	0.181	0.128	0.162	0.109	0.1185	5510.55	5732.02	8.51724
		-	640	339	0.167	0.114	0.154	0.101	0.1075	5953.49
		+	2485	2184	0.167	0.114	0.149	0.096	0.105	23666.7	19876.6	29.5347
		+	6700	6399	0.497	0.444	0.442	0.389	0.4165	16086.4
	rTRH-CAT M3	-	897	596	0.171	0.118	0.168	0.115	0.1165	7699.57	7514.54	11.1659
		-	1279	978	0.224	0.171	0.231	0.178	0.1745	7329.51
		+	5747	5446	0.215	0.162	0.224	0.171	0.1665	34516.5	37267.9	55.3766
		+	4162	3861	0.153	0.1	0.161	0.108	0.104	40019.2
	CMV-CAT	-	3402	3101	0.106	0.053	0.105	0.052	0.0525	64800	67299	100
		-	3455	3154	0.104	0.051	0.101	0.048	0.0495	69798
	Ctrl		306	0	0.054	0.001	0.052	-0.001	0
3rd		GATA2	CAT	CAT-Ctrl	βgal(1)	βgal(1)-Ctrl	βgal(2)	βgal(2)-Ctrl	βgal-Ctrl mean	CAT-Ctrl/βgal-Ctrl	CAT/βgal mean	rTRH/CMV
	rTRH-CAT FL	-	282	156	0.149	0.09	0.139	0.08	0.085	3317.65	3762.08	22.4775
		-	387	261	0.154	0.095	0.148	0.089	0.092	4206.52
		+	2329	2203	0.179	0.12	0.172	0.113	0.1165	19991.4	21169.1	126.48
		+	1933	1807	0.143	0.084	0.148	0.089	0.0865	22346.8
	rTRH-CAT M1	-	245	119	0.183	0.124	0.159	0.1	0.112	2187.5	2314.44	13.8282
		-	177	51	0.139	0.08	0.124	0.065	0.0725	2441.38
		+	1409	1283	0.166	0.107	0.147	0.088	0.0975	14451.3	15061.9	89.9914
		+	1771	1645	0.184	0.125	0.16	0.101	0.113	15672.6
	rTRH-CAT M2	-	148	22	0.16	0.101	0.175	0.116	0.1085	1364.06	1554.75	2591.26
		-	192	66	0.173	0.114	0.165	0.106	0.11	1745.45
		+	568	442	0.228	0.169	0.209	0.15	0.1595	3561.13	3282.02	19.6093
		+	1033	907	0.426	0.367	0.38	0.321	0.344	3002.91
	rTRH-CAT M3	-	855	729	0.49	0.431	0.441	0.382	0.4065	2103.32	2340.12	13.9817
		-	603	477	0.304	0.245	0.282	0.223	0.234	2576.92
		+	1509	1383	0.275	0.216	0.243	0.184	0.2	7545	7024.44	41.9693
		+	839	713	0.206	0.147	0.17	0.111	0.129	6503.88
	CMV-CAT	-	2776	2650	0.237	0.178	0.233	0.174	0.176	15772.7	16737.1	100
		-	4328	4202	0.306	0.247	0.301	0.242	0.2445	17701.4
	Ctrl		126	0	0.058	-0.001	0.06	0.001	0
1〜3		GATA2	mean	SE
	rTRH-CAT FL	-	26.405	8.79915
		+	147.435	10.9161
	rTRH-CAT M1	-	25.1185	12.2707
		+	120.83	20.8183
	rTRH-CAT M2	-	877.352	856.981
		+	30.3498	6.44924
	rTRH-CAT M3	-	21.6772	9.13958
		+	55.9692	8.25926

## Sheet: Fig. 4A
1st		GATA2	T3(nM)	CAT	CAT-Ctrl	βgal(1)	βgal(1)-Ctrl	βgal(2)	βgal(2)-Ctrl	βgal-Ctrl mean	CAT-Ctrl/βgal-Ctrl	CAT/βgal mean	rTRH/CMV
	rTRH-CAT	+	0	16365	15929	0.379	0.3275	0.342	0.2905	0.309	51550.2	48391.1	298.188
		+	0	13689	13253	0.358	0.3065	0.331	0.2795	0.293	45232.1
		+	0.1	8822	8386	0.236	0.1845	0.215	0.1635	0.174	48195.4	41081.4	253.146
		+	0.1	6703	6267	0.242	0.1905	0.23	0.1785	0.1845	33967.5
		+	1	3435	2999	0.16	0.1085	0.159	0.1075	0.108	27768.5	25078.4	154.534
		+	1	4242	3806	0.225	0.1735	0.218	0.1665	0.17	22388.2
		+	10	5202	4766	0.285	0.2335	0.286	0.2345	0.234	20367.5	20761.2	127.932
		+	10	5693	5257	0.316	0.2645	0.284	0.2325	0.2485	21154.9
	CMV-CAT	-	0	2634	2198	0.189	0.1375	0.177	0.1255	0.1315	16714.8	16228.4	100
		-	0	2144	1708	0.165	0.1135	0.155	0.1035	0.1085	15741.9
	Ctrl			436	0	0.051	-0.0005	0.052	0.0005	0
2nd		GATA2	T3(nM)	CAT	CAT-Ctrl	βgal(1)	βgal(1)-Ctrl	βgal(2)	βgal(2)-Ctrl	βgal-Ctrl mean	CAT-Ctrl/βgal-Ctrl	CAT/βgal mean	rTRH/CMV
	rTRH-CAT	+	0	18475	18039	0.493	0.4415	0.47	0.4185	0.43	41951.2	47010.6	326.381
		+	0	19025	18589	0.392	0.3405	0.425	0.3735	0.357	52070
		+	0.1	11085	10649	0.396	0.3445	0.404	0.3525	0.3485	30556.7	32785.4	227.62
		+	0.1	12761	12325	0.397	0.3455	0.41	0.3585	0.352	35014.2
		+	1	6777	6341	0.32	0.2685	0.301	0.2495	0.259	24482.6	24725.1	171.66
		+	1	7377	6941	0.326	0.2745	0.333	0.2815	0.278	24967.6
		+	10	4788	4352	0.256	0.2045	0.269	0.2175	0.211	20625.6	21112.8	146.58
		+	10	5296	4860	0.275	0.2235	0.278	0.2265	0.225	21600
	CMV-CAT	-	0	2239	1803	0.193	0.1415	0.186	0.1345	0.138	13065.2	14403.6	100
		-	0	2144	1708	0.161	0.1095	0.159	0.1075	0.1085	15741.9
	Ctrl			436	0	0.051	-0.0005	0.052	0.0005	0
3rd		GATA2	T3(nM)	CAT	CAT-Ctrl	βgal(1)	βgal(1)-Ctrl	βgal(2)	βgal(2)-Ctrl	βgal-Ctrl mean	CAT-Ctrl/βgal-Ctrl	CAT/βgal mean	rTRH/CMV
	rTRH-CAT	+	0	13047	12565	0.576	0.525	0.551	0.5	0.5125	24517.1	22654.6	317.225
		+	0	10431	9949	0.543	0.492	0.516	0.465	0.4785	20792.1
		+	0.1	7625	7143	0.453	0.402	0.446	0.395	0.3985	17924.7	18909.9	264.79
		+	0.1	6739	6257	0.371	0.32	0.36	0.309	0.3145	19895.1
		+	1	4458	3976	0.388	0.337	0.368	0.317	0.327	12159	11809.8	165.369
		+	1	4115	3633	0.376	0.325	0.36	0.309	0.317	11460.6
		+	10	3626	3144	0.345	0.294	0.364	0.313	0.3035	10359.1	10529.9	147.447
		+	10	4163	3681	0.409	0.358	0.381	0.33	0.344	10700.6
	CMV-CAT	-	0	1669	1187	0.217	0.166	0.224	0.173	0.1695	7002.95	7141.47	100
		-	0	2211	1729	0.284	0.233	0.293	0.242	0.2375	7280
	Ctrl			482	0	0.051	0	0.051	0	0
1〜3		GATA2	T3(nM)	mean	SE
	rTRH-CAT	+	0	313.932	8.30362
		+	0.1	248.519	10.9765
		+	1	163.854	5.00141
		+	10	140.653	6.36553

## Sheet: Fig. 4B
1st		GATA2	TRβ2	T3	CAT	CAT-Ctrl	βgal(1)	βgal(1)-Ctrl	βgal(2)	βgal(2)-Ctrl	βgal-Ctrl mean	CAT-Ctrl/βgal-Ctrl	CAT/βgal mean	rTRH/CMV
	rTRH-CAT	-	-	-	762	441	0.148	0.089	0.133	0.074	0.0815	9349.69	10016.2	71.2638
	(WT)	-	-	-	892	571	0.149	0.09	0.136	0.077	0.0835	10682.6
		+	-	-	8758	8437	0.163	0.104	0.174	0.115	0.1095	79981.7	75864.3	539.766
		+	-	-	5668	5347	0.139	0.08	0.137	0.078	0.079	71746.8
		+	+	-	10738	10417	0.207	0.148	0.189	0.13	0.139	77251.8	75884.1	539.907
		+	+	-	7936	7615	0.171	0.112	0.16	0.101	0.1065	74516.4
		+	+	+	7908	7587	0.403	0.344	0.369	0.31	0.327	24183.5	22897.3	162.912
		+	+	+	8558	8237	0.474	0.415	0.436	0.377	0.396	21611.1
	rTRH-CAT	-	-	-	779	458	0.184	0.125	0.151	0.092	0.1085	7179.72	8377.53	59.6052
	(site 4m)	-	-	-	699	378	0.131	0.072	0.133	0.074	0.073	9575.34
		+	-	-	10891	10570	0.479	0.42	0.433	0.374	0.397	27433.2	30849.1	219.487
		+	-	-	8926	8605	0.306	0.247	0.333	0.274	0.2605	34264.9
		+	+	-	2441	2120	0.121	0.062	0.117	0.058	0.06	40683.3	44097.9	313.751
		+	+	-	5749	5428	0.178	0.119	0.182	0.123	0.121	47512.4
		+	+	+	5976	5655	0.359	0.3	0.386	0.327	0.3135	19062.2	20479.3	145.708
		+	+	+	5069	4748	0.306	0.247	0.275	0.216	0.2315	21896.3
	CMV-CAT	-	-	-	2045	1724	0.185	0.126	0.173	0.114	0.12	17041.7	14055	100
		-	-	-	2103	1782	0.249	0.19	0.249	0.19	0.19	11068.4
	Ctrl				321	0	0.059	0	0.059	0	0
2nd		GATA2	TRβ2	T3	CAT	CAT-Ctrl	βgal(1)	βgal(1)-Ctrl	βgal(2)	βgal(2)-Ctrl	βgal-Ctrl mean	CAT-Ctrl/βgal-Ctrl	CAT/βgal mean	rTRH/CMV
	rTRH-CAT	-	-	-	794	473	0.139	0.079	0.125	0.065	0.072	11027.8	10235.1	107.961
	(WT)	-	-	-	779	458	0.161	0.101	0.124	0.064	0.0825	9442.42
		+	-	-	4098	3777	0.189	0.129	0.147	0.087	0.108	37944.4	40345.9	425.573
		+	-	-	4061	3740	0.173	0.113	0.137	0.077	0.095	42747.4
		+	+	-	4298	3977	0.175	0.115	0.149	0.089	0.102	42137.3	38507.1	406.176
		+	+	-	3540	3219	0.176	0.116	0.147	0.087	0.1015	34876.8
		+	+	+	7303	6982	0.492	0.432	0.461	0.401	0.4165	17534.2	17911.1	188.928
		+	+	+	5715	5394	0.37	0.31	0.375	0.315	0.3125	18288
	rTRH-CAT	-	-	-	849	528	0.153	0.093	0.151	0.091	0.092	9228.26	8265.47	87.185
	(site 4m)	-	-	-	953	632	0.198	0.138	0.183	0.123	0.1305	7302.68
		+	-	-	6342	6021	0.415	0.355	0.346	0.286	0.3205	19787.8	22850.5	241.03
		+	-	-	6867	6546	0.319	0.259	0.331	0.271	0.265	25913.2
		+	+	-	5273	4952	0.259	0.199	0.281	0.221	0.21	25109.5	24102.4	254.235
		+	+	-	6663	6342	0.361	0.301	0.336	0.276	0.2885	23095.3
		+	+	+	2818	2497	0.284	0.224	0.257	0.197	0.2105	13387.2	14584.7	153.841
		+	+	+	4348	4027	0.327	0.267	0.344	0.284	0.2755	15782.2
	CMV-CAT	-	-	-	1286	965	0.186	0.126	0.168	0.108	0.117	10991.5	9480.38	100
		-	-	-	1558	1237	0.265	0.205	0.246	0.186	0.1955	7969.31
	Ctrl				321	0	0.063	0.003	0.057	-0.003	0
3rd		GATA2	TRβ2	T3	CAT	CAT-Ctrl	βgal(1)	βgal(1)-Ctrl	βgal(2)	βgal(2)-Ctrl	βgal-Ctrl mean	CAT-Ctrl/βgal-Ctrl	CAT/βgal mean	rTRH/CMV
	rTRH-CAT	-	-	-	1933	1633	0.244	0.19	0.201	0.147	0.1685	11471.8	10926.9	73.1241
	(WT)	-	-	-	1848	1548	0.224	0.17	0.24	0.186	0.178	10382
		+	-	-	19354	19054	0.307	0.253	0.392	0.338	0.2955	65495.8	66150.5	442.687
		+	-	-	17837	17537	0.324	0.27	0.318	0.264	0.267	66805.2
		+	+	-	18340	18040	0.314	0.26	0.303	0.249	0.2545	72062.9	65443.3	437.954
		+	+	-	13353	13053	0.271	0.217	0.291	0.237	0.227	58823.8
		+	+	+	9381	9081	0.417	0.363	0.36	0.306	0.3345	28044.8	28627.5	191.578
		+	+	+	9800	9500	0.393	0.339	0.386	0.332	0.3355	29210.1
	rTRH-CAT	-	-	-	2384	2084	0.209	0.155	0.176	0.122	0.1385	17213	14929.6	99.9108
	(site 4m)	-	-	-	2896	2596	0.288	0.234	0.278	0.224	0.229	12646.3
		+	-	-	8376	8076	0.304	0.25	0.255	0.201	0.2255	37144.1	40040.1	267.953
		+	-	-	10090	9790	0.311	0.257	0.267	0.213	0.235	42936.2
		+	+	-	14296	13996	0.422	0.368	0.35	0.296	0.332	43060.2	41526.8	277.902
		+	+	-	12218	11918	0.37	0.316	0.349	0.295	0.3055	39993.5
		+	+	+	8646	8346	0.526	0.472	0.518	0.464	0.468	18474.4	21786.9	145.8
		+	+	+	10730	10430	0.484	0.43	0.479	0.425	0.4275	25099.4
	CMV-CAT	-	-	-	2363	2063	0.196	0.142	0.239	0.185	0.1635	14452.6	14943	100
		-	-	-	1389	1089	0.154	0.1	0.134	0.08	0.09	15433.3
	Ctrl				300	0	0.053	-0.001	0.055	0.001	0
1〜3		GATA2	TRB2	T3	mean	SE
	rTRH-CAT	-	-	-	84.1163	11.9344
	(WT)	+	-	-	469.342	35.5569
		+	+	-	461.346	40.3375
		+	+	+	181.139	9.14593
	rTRH-CAT	-	-	-	82.2337	11.8957
	(site 4m)	+	-	-	242.823	14.0195
		+	+	-	281.963	17.3005
		+	+	+	148.45	2.69575

## Sheet: Fig. 5A
1st		GATA2	8-Br-AMP	CAT	CAT-Ctrl	βgal(1)	βgal(1)-Ctrl	βgal(2)	βgal(2)-Ctrl	βgal-Ctrl mean	CAT-Ctrl/βgal-Ctrl	CAT/βgal mean	rTRH/CMV
	rTRH-CAT	-	-	4271	3949	0.276	0.228	0.25	0.202	0.215	18367.4	16630.9	85.5331
		-	-	4269	3947	0.352	0.304	0.274	0.226	0.265	14894.3
		-	+	8496	8174	0.314	0.266	0.28	0.232	0.249	32827.3	31827	163.687
		-	+	8414	8092	0.318	0.27	0.303	0.255	0.2625	30826.7
		+	-	16068	15746	0.326	0.278	0.312	0.264	0.271	58103.3	54602.1	280.82
		+	-	17032	16710	0.385	0.337	0.365	0.317	0.327	51100.9
		+	+	34616	34294	0.504	0.456	0.423	0.375	0.4155	82536.7	78435.4	403.395
		+	+	32360	32038	0.461	0.413	0.497	0.449	0.431	74334.1
	CMV-CAT	-	-	2502	2180	0.158	0.11	0.15	0.102	0.106	20566	19443.8	100
		-	-	2658	2336	0.172	0.124	0.179	0.131	0.1275	18321.6
	Ctrl			322	0	0.046	-0.002	0.05	0.002	0
2nd		GATA2	8-Br-AMP	CAT	CAT-Ctrl	βgal(1)	βgal(1)-Ctrl	βgal(2)	βgal(2)-Ctrl	βgal-Ctrl mean	CAT-Ctrl/βgal-Ctrl	CAT/βgal mean	rTRH/CMV
	rTRH-CAT	-	-	1726	1354	0.251	0.201	0.224	0.174	0.1875	7221.33	8213.72	54.2589
		-	-	2181	1809	0.246	0.196	0.247	0.197	0.1965	9206.11
		-	+	6826	6454	0.394	0.344	0.36	0.31	0.327	19737	20722.1	136.888
		-	+	6895	6523	0.351	0.301	0.35	0.3	0.3005	21707.2
		+	-	6350	5978	0.206	0.156	0.197	0.147	0.1515	39458.7	36675.5	242.274
		+	-	6032	5660	0.227	0.177	0.207	0.157	0.167	33892.2
		+	+	20429	20057	0.431	0.381	0.417	0.367	0.374	53628.3	52018.5	343.628
		+	+	19124	18752	0.421	0.371	0.423	0.373	0.372	50408.6
	CMV-CAT	-	-	5296	4924	0.364	0.314	0.376	0.326	0.32	15387.5	15138	100
		-	-	4712	4340	0.328	0.278	0.355	0.305	0.2915	14888.5
	Ctrl			372	0	0.049	-0.001	0.051	0.001	0
3rd		GATA2	8-Br-AMP	CAT	CAT-Ctrl	βgal(1)	βgal(1)-Ctrl	βgal(2)	βgal(2)-Ctrl	βgal-Ctrl mean	CAT-Ctrl/βgal-Ctrl	CAT/βgal mean	rTRH/CMV
	rTRH-CAT	-	-	17363	16980	0.468	0.418	0.453	0.403	0.4105	41364.2	39501.4	119.4
		-	-	13613	13230	0.408	0.358	0.395	0.345	0.3515	37638.7
		-	+	17571	17188	0.457	0.407	0.421	0.371	0.389	44185.1	47391.8	143.25
		-	+	21179	20796	0.467	0.417	0.455	0.405	0.411	50598.5
		+	-	41575	41192	0.481	0.431	0.471	0.421	0.426	96694.8	90772.8	274.376
		+	-	28808	28425	0.389	0.339	0.381	0.331	0.335	84850.7
		+	+	52018	51635	0.464	0.414	0.489	0.439	0.4265	121067	124098	375.109
		+	+	62931	62548	0.526	0.476	0.558	0.508	0.492	127130
	CMV-CAT	-	-	10991	10608	0.365	0.315	0.369	0.319	0.317	33463.7	33083.3	100
		-	-	9409	9026	0.333	0.283	0.319	0.269	0.276	32702.9
	Ctrl			383	0	0.047	-0.003	0.053	0.003	0
1〜3		GATA2	8-Br-AMP	mean	SE
	rTRH-CAT	-	-	86.3973	18.8095
		-	+	147.942	8.08412
		+	-	265.824	11.9207
		+	+	374.044	17.2615

## Sheet: Fig. 5B
1st		GATA2	TRB2	8-Br-AMP	T3	CAT	CAT-Ctrl	βgal(1)	βgal(1)-Ctrl	βgal(2)	βgal(2)-Ctrl	βgal-Ctrl mean	CAT-Ctrl/βgal-Ctrl	CAT/βgal mean	rTRH/CMV
	rTRH-CAT	-	-	-	-	1400	973	0.11	0.0585	0.106	0.0545	0.0565	17221.2	15163.3	62.5423
		-	-	-	-	2419	1992	0.206	0.1545	0.201	0.1495	0.152	13105.3
		+	-	-	-	19348	18921	0.236	0.1845	0.22	0.1685	0.1765	107201	101768	419.752
		+	-	-	-	19405	18978	0.265	0.2135	0.232	0.1805	0.197	96335
		+	+	-	-	27381	26954	0.302	0.2505	0.283	0.2315	0.241	111842	112403	463.619
		+	+	-	-	41885	41458	0.439	0.3875	0.398	0.3465	0.367	112965
		+	+	+	-	79820	79393	0.785	0.7335	0.621	0.5695	0.6515	121862	122438	505.007
		+	+	+	-	84261	83834	0.734	0.6825	0.732	0.6805	0.6815	123014
		+	+	+	+	28053	27626	0.626	0.5745	0.616	0.5645	0.5695	48509.2	50647.6	208.901
		+	+	+	+	33603	33176	0.766	0.7145	0.594	0.5425	0.6285	52786
	CMV-CAT	-	-	-	-	6321	5894	0.314	0.2625	0.32	0.2685	0.2655	22199.6	24244.8	100
		-	-	-	-	7499	7072	0.337	0.2855	0.304	0.2525	0.269	26290
	Ctrl					427	0	0.052	0.0005	0.051	-0.0005	0
2nd		GATA2	TRB2	8-Br-AMP	T3	CAT	CAT-Ctrl	βgal(1)	βgal(1)-Ctrl	βgal(2)	βgal(2)-Ctrl	βgal-Ctrl mean	CAT-Ctrl/βgal-Ctrl	CAT/βgal mean	rTRH/CMV
	rTRH-CAT	-	-	-	-	7475	7079	0.598	0.5455	0.555	0.5025	0.524	13509.5	14674.7	61.4535
		-	-	-	-	6922	6526	0.449	0.3965	0.48	0.4275	0.412	15839.8
		+	-	-	-	36295	35899	0.494	0.4415	0.495	0.4425	0.442	81219.5	82485.6	345.427
		+	-	-	-	38503	38107	0.505	0.4525	0.51	0.4575	0.455	83751.6
		+	+	-	-	41154	40758	0.541	0.4885	0.565	0.5125	0.5005	81434.6	81571.2	341.598
		+	+	-	-	47378	46982	0.629	0.5765	0.626	0.5735	0.575	81707.8
		+	+	+	-	35837	35441	0.376	0.3235	0.387	0.3345	0.329	107723	106803	447.263
		+	+	+	-	45820	45424	0.479	0.4265	0.484	0.4315	0.429	105883
		+	+	+	+	15959	15563	0.406	0.3535	0.446	0.3935	0.3735	41668	39851.6	166.887
		+	+	+	+	15553	15157	0.441	0.3885	0.461	0.4085	0.3985	38035.1
	CMV-CAT	-	-	-	-	10034	9638	0.453	0.4005	0.49	0.4375	0.419	23002.4	23879.3	100
		-	-	-	-	9791	9395	0.416	0.3635	0.448	0.3955	0.3795	24756.3
	Ctrl					396	0	0.054	0.0015	0.051	-0.0015	0
3rd		GATA2	TRB2	8-Br-AMP	T3	CAT	CAT-Ctrl	βgal(1)	βgal(1)-Ctrl	βgal(2)	βgal(2)-Ctrl	βgal-Ctrl mean	CAT-Ctrl/βgal-Ctrl	CAT/βgal mean	rTRH/CMV
	rTRH-CAT	-	-	-	-	1409	975	0.486	0.4345	0.473	0.4215	0.428	2278.04	3296.13	76.6059
		-	-	-	-	2164	1730	0.498	0.4465	0.407	0.3555	0.401	4314.21
		+	-	-	-	8720	8286	0.443	0.3915	0.416	0.3645	0.378	21920.6	24288.9	564.504
		+	-	-	-	9844	9410	0.419	0.3675	0.39	0.3385	0.353	26657.2
		+	+	-	-	10883	10449	0.425	0.3735	0.396	0.3445	0.359	29105.8	28177.4	654.875
		+	+	-	-	12587	12153	0.518	0.4665	0.477	0.4255	0.446	27248.9
		+	+	+	-	8625	8191	0.266	0.2145	0.26	0.2085	0.2115	38728.1	39311.4	913.643
		+	+	+	-	12921	12487	0.404	0.3525	0.325	0.2735	0.313	39894.6
		+	+	+	+	4506	4072	0.413	0.3615	0.463	0.4115	0.3865	10535.6	10606.1	246.497
		+	+	+	+	5484	5050	0.553	0.5015	0.496	0.4445	0.473	10676.5
	CMV-CAT	-	-	-	-	1774	1340	0.378	0.3265	0.35	0.2985	0.3125	4288	4302.71	100
		-	-	-	-	1835	1401	0.385	0.3335	0.367	0.3155	0.3245	4317.41
	Ctrl					434	0	0.049	-0.0025	0.054	0.0025	0
1〜3		GATA2	TRB2	8-Br-AMP	T3	mean	SE
	rTRH-CAT	-	-	-	-	66.8672	11.2119
		+	-	-	-	443.228	64.3221
		+	+	-	-	486.697	91.1687
		+	+	+	-	621.971	146.785
		+	+	+	+	207.429	22.9932

## Sheet: Fig. 6B
1st			Cт 1	Cт 2	Cт Mean	%input	2-^X
	control	input	27.285	27.2458	27.2654	0	1
		IgG	37.3543	36.0995	36.7269	9.46149	0.00141843
		GATA2	33.6349	33.1867	33.4108	6.14537	0.0141273
	GATA-RE	input	28.2806	28.1149	28.1978	0	1
		IgG	36.3914	34.9652	35.6783	7.48049	0.00559949
		GATA2	34.2586	34.4446	34.3516	6.15383	0.0140447
2nd			Cт 1	Cт 2	Cт Mean	%input	2-^X
	control	input	27.1588	27.0796	27.1192	0	1
		IgG	Undetermined	41.1333	41.1333	14.0141	6.04421e-05
		GATA2	32.6877	32.7966	32.7422	5.62301	0.0202911
	GATA-RE	input	28.2444	28.1251	28.1847	0	1
		IgG	33.9524	35.4468	34.6996	6.51489	0.0109351
		GATA2	33.5932	34.9846	34.2889	6.10418	0.0145364
3rd			Cт 1	Cт 2	Cт Mean	%input	2-^X
	control	input	27.5644	27.5209	27.5427	0	1
		IgG	34.8038	35.9375	35.3706	7.82796	0.00440099
		GATA2	32.9492	31.6765	32.3128	4.77017	0.0366469
	GATA-RE	input	28.8464	28.6777	28.7621	0	1
		IgG	35.4058	35.4763	35.4411	6.679	0.00975935
		GATA2	32.5898	32.3893	32.4895	3.72747	0.0754955
1〜3			1st	2nd	3rd	mean	SE
	control	IgG	0.00141843	6.04421e-05	0.00440099	0.00195995	0.00128193
		GATA2	0.0141273	0.0202911	0.0366469	0.0236884	0.00671912
	GATA-RE	IgG	0.00559949	0.0109351	0.00975935	0.00876464	0.00161856
		GATA2	0.0140447	0.0145364	0.0754955	0.0346922	0.0204021

## Sheet: Fig. 7B
1st		GATA2(μg)	T3(nM)	CAT	CAT-Ctrl	βgal(1)	βgal(1)-Ctrl	βgal(2)	βgal(2)-Ctrl	βgal-Ctrl mean	CAT-Ctrl/βgal-Ctrl	CAT/βgal mean	rTRH/CMV
	rTRH-CAT	0	0	1133	683	0.264	0.212	0.241	0.189	0.2005	3406.48	3089.45	55.7498
		0	0	1053	603	0.281	0.229	0.258	0.206	0.2175	2772.41
		0	1	829	505	0.145	0.0805	0.139	0.0745	0.0775	6516.13	6153.26	95.5315
		0	1	987	663	0.181	0.1165	0.177	0.1125	0.1145	5790.39
		0	10	810	486	0.165	0.1005	0.153	0.0885	0.0945	5142.86	5332.79	82.7934
		0	10	810	486	0.156	0.0915	0.149	0.0845	0.088	5522.73
		0	100	892	568	0.179	0.1145	0.163	0.0985	0.1065	5333.33	5481.83	85.1073
		0	100	918	594	0.176	0.1115	0.164	0.0995	0.1055	5630.33
		0.1	0	3087	2637	0.443	0.391	0.369	0.317	0.354	7449.15	7499.35	135.327
		0.1	0	2545	2095	0.349	0.297	0.31	0.258	0.2775	7549.55
		0.1	100	2136	1686	0.559	0.507	0.522	0.47	0.4885	3451.38	3880.81	70.0301
		0.1	100	2659	2209	0.603	0.551	0.526	0.474	0.5125	4310.24
		0.2	0	3074	2624	0.366	0.314	0.333	0.281	0.2975	8820.17	9873.59	178.171
		0.2	0	3220	2770	0.309	0.257	0.302	0.25	0.2535	10927
		0.2	100	4561	4111	0.76	0.708	0.731	0.679	0.6935	5927.9	5734.6	103.482
		0.2	100	3905	3455	0.692	0.64	0.659	0.607	0.6235	5541.3
	CMV-CAT	-	-	1206	756	0.183	0.131	0.178	0.126	0.1285	5883.27	5541.63	100
		-	-	1087	637	0.175	0.123	0.174	0.122	0.1225	5200
	Ctrl			450	0	0.053	0.001	0.051	-0.001	0
2nd		GATA2(μg)	T3(nM)	CAT	CAT-Ctrl	βgal(1)	βgal(1)-Ctrl	βgal(2)	βgal(2)-Ctrl	βgal-Ctrl mean	CAT-Ctrl/βgal-Ctrl	CAT/βgal mean	rTRH/CMV
	rTRH-CAT	0	0	1244	748	0.221	0.1595	0.199	0.1375	0.1485	5037.04	4818.13	105.768
		0	0	1087	591	0.188	0.1265	0.192	0.1305	0.1285	4599.22
		0	1	891	567	0.183	0.1185	0.179	0.1145	0.1165	4866.95	5569.84	82.7791
		0	1	876	552	0.157	0.0925	0.148	0.0835	0.088	6272.73
		0	10	780	456	0.126	0.0615	0.138	0.0735	0.0675	6755.56	6561.99	97.5244
		0	10	929	605	0.158	0.0935	0.161	0.0965	0.095	6368.42
		0	100	796	472	0.148	0.0835	0.145	0.0805	0.082	5756.1	5769.21	85.7421
		0	100	749	425	0.138	0.0735	0.138	0.0735	0.0735	5782.31
		0.1	0	2771	2275	0.293	0.2315	0.279	0.2175	0.2245	10133.6	8335.63	182.984
		0.1	0	1712	1216	0.272	0.2105	0.223	0.1615	0.186	6537.63
		0.1	100	1616	1120	0.365	0.3035	0.432	0.3705	0.337	3323.44	3025.11	66.4075
		0.1	100	1509	1013	0.443	0.3815	0.423	0.3615	0.3715	2726.78
		0.2	0	3661	3165	0.346	0.2845	0.313	0.2515	0.268	11809.7	11742.1	257.763
		0.2	0	3759	3263	0.378	0.3165	0.304	0.2425	0.2795	11674.4
		0.2	100	2219	1723	0.509	0.4475	0.467	0.4055	0.4265	4039.86	3804.86	83.5246
		0.2	100	1965	1469	0.489	0.4275	0.457	0.3955	0.4115	3569.87
	CMV-CAT	-	-	1086	590	0.202	0.1405	0.191	0.1295	0.135	4370.37	4555.38	100
		-	-	989	493	0.164	0.1025	0.167	0.1055	0.104	4740.38
	Ctrl			496	0	0.062	0.0005	0.061	-0.0005	0
3rd		GATA2(μg)	T3(nM)	CAT	CAT-Ctrl	βgal(1)	βgal(1)-Ctrl	βgal(2)	βgal(2)-Ctrl	βgal-Ctrl mean	CAT-Ctrl/βgal-Ctrl	CAT/βgal mean	rTRH/CMV
	rTRH-CAT	0	0	815	433	0.22	0.1435	0.226	0.1495	0.1465	2955.63	2721.51	112.379
		0	0	678	296	0.196	0.1195	0.195	0.1185	0.119	2487.39
		0	1	1385	1061	0.295	0.2415	0.296	0.2425	0.242	4384.3	4592.56	94.7989
		0	1	1505	1181	0.299	0.2455	0.3	0.2465	0.246	4800.81
		0	10	981	657	0.194	0.1405	0.19	0.1365	0.1385	4743.68	5046.03	104.16
		0	10	1153	829	0.215	0.1615	0.202	0.1485	0.155	5348.39
		0	100	1069	745	0.222	0.1685	0.199	0.1455	0.157	4745.22	5152.53	106.358
		0	100	1044	720	0.187	0.1335	0.179	0.1255	0.1295	5559.85
		0.1	0	1200	818	0.373	0.2965	0.375	0.2985	0.2975	2749.58	2524.55	104.246
		0.1	0	1096	714	0.397	0.3205	0.377	0.3005	0.3105	2299.52
		0.1	100	1018	636	0.471	0.3945	0.45	0.3735	0.384	1656.25	1518.29	62.6946
		0.1	100	803	421	0.387	0.3105	0.376	0.2995	0.305	1380.33
		0.2	0	1794	1412	0.426	0.3495	0.366	0.2895	0.3195	4419.41	4621.47	190.834
		0.2	0	1694	1312	0.36	0.2835	0.337	0.2605	0.272	4823.53
		0.2	100	1074	692	0.607	0.5305	0.537	0.4605	0.4955	1396.57	1406.52	58.0793
		0.2	100	984	602	0.531	0.4545	0.472	0.3955	0.425	1416.47
	CMV-CAT	-	-	708	326	0.195	0.1185	0.191	0.1145	0.1165	2798.28	2421.72	100
		-	-	699	317	0.232	0.1555	0.231	0.1545	0.155	2045.16
	Ctrl			382	0	0.079	0.0025	0.074	-0.0025	0
1〜3		GATA2(μg)	T3(nM)	mean	SE
	rTRH-CAT	0	0	91.299	17.8768
		0	1	91.0365	4.13411
		0	10	94.8258	6.31376
		0	100	92.4024	6.98016
		0.1	0	140.853	22.8971
		0.1	100	66.3774	2.11764
		0.2	0	208.923	24.6921
		0.2	100	81.6954	13.1385
